# Supplementary material for: A deep learning framework for identifying Alzheimer's disease using fMRI-based brain network
Source: Front Neurosci. 2023 Aug 8;17:1177424. doi: 10.3389/fnins.2023.1177424 (PMC10442560; doi:10.3389/fnins.2023.1177424)
Supplement: Supplementary file 1 [file Data_Sheet_1.ZIP]

Archive with 2 entries (2 files):
- R1_bibliography_Supplementary.bib
- R1_frontiers_SupplementaryMaterial.tex
