# Supplementary material for: A deep learning framework for identifying Alzheimer's disease using fMRI-based brain network
Source: Front Neurosci. 2023 Aug 8;17:1177424. doi: 10.3389/fnins.2023.1177424 (PMC10442560; doi:10.3389/fnins.2023.1177424)
Supplement: Supplementary file 1 [file Data_Sheet_1.ZIP › R1_bibliography_Supplementary.bib]

@article{r33,
  title={Test--retest reliability of resting-state connectivity network characteristics using fMRI and graph theoretical measures},
  author={Braun, Urs and Plichta, Michael M and Esslinger, Christine and Sauer, Carina and Haddad, Leila and Grimm, Oliver and Mier, Daniela and Mohnke, Sebastian and Heinz, Andreas and Erk, Susanne and others},
  journal={Neuroimage},
  volume={59},
  number={2},
  pages={1404--1412},
  year={2012},
  publisher={Elsevier},
  note = {\href{https://doi.org/10.1016/j.neuroimage.2011.08.044}{https://doi.org/10.1016/j.neuroimage.2011.08.044}}
}

@inproceedings{r34,
  title={fMRI Imaging Based Human Brain Parcellation Methods: A review},
  author={Abdedayem, Fatma and Kallel, Fathi and Chaabane, Marwa and Hamida, Ahmed Ben and Sellami, Lamia},
  booktitle={2020 5th International Conference on Advanced Technologies for Signal and Image Processing (ATSIP)},
  pages={1--5},
  year={2020},
  organization={IEEE},
  note = {\href{https://doi.org/10.1109/ATSIP49331.2020.9231946}{https://doi.org/10.1109/ATSIP49331.2020.9231946}}
}

@article{r35,
  title={Modulation effect of acupuncture on functional brain networks and classification of its manipulation with EEG signals},
  author={Yu, Haitao and Li, Xiang and Lei, Xinyu and Wang, Jiang},
  journal={IEEE Transactions on Neural Systems and Rehabilitation Engineering},
  volume={27},
  number={10},
  pages={1973--1984},
  year={2019},
  publisher={IEEE},
  note = {\href{https://doi.org/10.1109/TNSRE.2019.2939655}{https://doi.org/10.1109/TNSRE.2019.2939655}}
}

@article{r36,
  title={On learning cluster coefficient of private networks},
  author={Wang, Yue and Wu, Xintao and Zhu, Jun and Xiang, Yang},
  journal={Social network analysis and mining},
  volume={3},
  number={4},
  pages={925--938},
  year={2013},
  publisher={Springer},
  note = {\href{https://doi.org/10.1007/s13278-013-0127-7}{https://doi.org/10.1007/s13278-013-0127-7}}
}

@inproceedings{r37,
  title={Investigation of functional brain networks in MDD patients based on EEG signals processing},
  author={Hasanzadeh, Fatemeh and Mohebbi, Maryam and Rostami, Reza},
  booktitle={2017 24th National and 2nd International Iranian Conference on Biomedical Engineering (ICBME)},
  pages={1--5},
  year={2017},
  organization={IEEE},
  note = {\href{https://doi.org/10.1109/ICBME.2017.8430273}{https://doi.org/10.1109/ICBME.2017.8430273}}
}
