# Supplementary material for: A deep learning framework for identifying Alzheimer's disease using fMRI-based brain network
Source: Front Neurosci. 2023 Aug 8;17:1177424. doi: 10.3389/fnins.2023.1177424 (PMC10442560; doi:10.3389/fnins.2023.1177424)
Supplement: Supplementary file 1 [file Data_Sheet_1.ZIP › R1_frontiers_SupplementaryMaterial.tex]

%%%%%%%%%%%%%%%%%%%%%%%%%%%%%%%%%%%%%%%%%%%%%%%%%%%%%%%%%%%%%%%%%%%%%%%%%%%%%%%%%%%%%%%%%%%%%%%%%%%%%%%%%%%%%%%%%%%%%%%%%%%%%%%%%%%%%%%%%%%%%%%%%%%%%%%%%%%
% This is just an example/guide for you to refer to when producing your supplementary material for your Frontiers article.                                 %
%%%%%%%%%%%%%%%%%%%%%%%%%%%%%%%%%%%%%%%%%%%%%%%%%%%%%%%%%%%%%%%%%%%%%%%%%%%%%%%%%%%%%%%%%%%%%%%%%%%%%%%%%%%%%%%%%%%%%%%%%%%%%%%%%%%%%%%%%%%%%%%%%%%%%%%%%%%

%%% Version 2.5 Generated 2018/06/15 %%%
%%% You will need to have the following packages installed: datetime, fmtcount, etoolbox, fcprefix, which are normally inlcuded in WinEdt. %%%
%%% In http://www.ctan.org/ you can find the packages and how to install them, if necessary. %%%
%%%  NB logo1.jpg is required in the path in order to correctly compile front page header %%%

\documentclass[utf8]{frontiers_suppmat} % for all articles
\usepackage{url,hyperref,lineno,microtype}
\usepackage[onehalfspacing]{setspace}
\onecolumn
\firstpage{1}

\title {{\helveticaitalic{Supplementary Material}}}

% Leave a blank line between paragraphs instead of using \\

\begin{document}
\maketitle
\section{Supplementary Explanations of Topological Features}
\subsection{Degree (DG)}
The degree of a node is the sum of the edges connected to that node. The degree  feature can be expressed as centrality, which represents the key nodes in the brain functional network \cite{r33}, which can be calculated as:
\begin{equation}
{K{\rm{ = }}\frac{{\rm{1}}}{N}\sum\limits_{i = 1}^N {{k_i}}}
\end{equation}
$N$ is the number of network nodes and ${k_i}$ is the degree value of node $i$.

\subsection{Node Betweenness (NB)}
Node betweenness is defined as the proportion of all shortest paths that pass this node in the network to the total number of shortest paths \cite{r34}, which can be calculated as
\begin{equation}
    {B_i} = \sum\limits_{s \ne i \ne t}^N {\frac{{n_{st}^i}}{{{g_{st}}}}}
\end{equation}
where ${g_{st}}$ is the number of shortest paths from node $s$  to node $t$, and $n_{st}^i$ is the number of shortest paths passing through node $i$ in the ${g_{st}}$ shortest paths from node $s$ to node $t$.

\subsection{Edge Betweenness (EB)}
Edge betweenness of edge $e$ is defined as the proportion of all shortest paths that pass this edge in the network to the total number of shortest paths \cite{r35}, which can be calculated as
\begin{equation}
{B_e} = \sum\limits_{s \ne i \ne t}^N {\frac{{n_{st}^e}}{{{g_{st}}}}}
\end{equation}
where $n_{st}^e$ is the number of shortest paths passing through edge $e$ in the ${g_{st}}$ shortest paths from $s$ node to node $t$. Betweenness is an important global geometric quantity, which reflects the role and influence of the corresponding nodes or edges in the whole network.

\subsection{Assortativity (AS)}
The assortativity of a network is another way to measure the resilience of a network based on its degree-degree correlation \cite{r33}, which can be calculated as
\begin{equation}
	r = \frac{{{l^{ - 1}}\sum\limits_{\left( {i,j} \right) \in L} {{k_i}{k_j} - {{\left[ {{l^{ - 1}}\sum\limits_{\left( {i,j} \right) \in L} {\frac{1}{2}\left( {{k_i} + {k_j}} \right)} } \right]}^2}} }}{{{l^{ - 1}}\sum\limits_{\left( {i,j} \right) \in L} {\frac{1}{2}\left( {k_i^2 + k_j^2} \right) - {{\left[ {{l^{ - 1}}\sum\limits_{\left( {i,j} \right) \in L} {\frac{1}{2}\left( {k_i^2 + k_j^2} \right)} } \right]}^2}} }}
\end{equation}
where $l$ is the total number of the edges of the network and ${k_i},{k_j}$ is the degree of node $i,j$. If $r>0$, the network is assortative, whereas $r<0$ indicates a disassortative network.

\subsection{Cluster Coefficient (CC)}
The clustering coefficient measures the degree of local connectivity of a node by analyzing the characteristics of its neighboring nodes, which reflects the degree of the neighboring nodes of the node to each other \cite{r36}, which can be calculated as 
\begin{equation}
	C = \frac{1}{N}\sum\limits_{i = 1}^N {\frac{{2{e_i}}}{{{k_i}\left( {{k_i} - 1} \right)}}}
\end{equation}
where $N$ is the number of nodes in the network, ${e_i}$ is the number of neighboring nodes of node $i$, and ${{{k_i}\left( {{k_i} - 1} \right)} \mathord{\left/
 {\vphantom {{{k_i}\left( {{k_i} - 1} \right)} 2}} \right.
 \kern-\nulldelimiterspace} 2}$ is the maximum number of possible connections.
 
\subsection{Global Efficiency (GE)}
Global efficiency is introduced to measure the global transmission capacity of the network. The higher the global efficiency of the network, the faster the rate of information transmission between network nodes \cite{r33}, which can be calculated as:
\begin{equation}
	{E_{global}} = \frac{1}{{N\left( {N - 1} \right)}}\sum\limits_{i,j,i \ne j} {\frac{1}{{{d_{ij}}}}}
\end{equation}
where ${d_{ij}}$ is the shortest distance between nodes $i$ and $j$, and $N$ is the total number of nodes in the network.

\subsection{Local Efficiency (LE)}
The local efficiency represents the degree of aggregation of the subnetwork formed by the neighboring nodes connected to node $k$. It differs from the clustering coefficient in that the clustering coefficient only considers the direct connections between neighboring nodes \cite{r33}, which can be calculated as 
\begin{equation}
	{E_{local}} = \frac{1}{N}\sum\limits_k {\frac{1}{{{N_{{G_k}}}\left( {{N_{{G_k}}} - 1} \right)}}\sum\limits_{i,j \in {G_i}} {\frac{1}{{{d_{ij}}}}} }
\end{equation}
where ${G_k}$ denotes the subnetwork formed by the neighboring nodes of node $k$, and ${N_{{G_k}}}$ is the number of nodes contained in ${G_k}$. The network local efficiency ${E_{local}}$ is the average of the local efficiency of subnetworks.

\subsection{Average characteristic Path Length (APL)}
The characteristic path length is one of the measures of functional integration and is definesas the average minimum number of edges between all pair of nodes \cite{r37}, which can be calculated as:
\begin{equation}
	L = \frac{1}{n}\sum\limits_{i \in N} {{L_i}}  = \frac{1}{n}\sum\limits_{i \in N} {\frac{{\sum\limits_{j \in N,j \ne i} {{d_{ij}}} }}{{n - 1}}}
\end{equation}
where ${L_i}$ is the average distance between node $i$ and other nodes and ${d_{ij}}$ is the distance between nodes $i,j$.

\bibliographystyle{Frontiers-Harvard}
\bibliography{bibliography_Supplementary}
\end{document}
